# Supplementary material for: Genome-wide analysis of the NAC transcription factor family and their expression during the development and ripening of the Fragaria × ananassa fruits
Source: PLoS One. 2018 May 3;13(5):e0196953. doi: 10.1371/journal.pone.0196953 (PMC5933797; doi:10.1371/journal.pone.0196953)
Supplement: S3 Table — (XLSX) [file pone.0196953.s003.xlsx]

## Sheet: Hoja1
Species	Protein	Biological Function	UniProt code	Accesion Number	Organism-specific database	doi or publication	Reference	PubMed or reference
Carica papaya	CpNAC1	Fruit ripening/Carotenoid biosynthesis	A0A1L2DX18_CARPA	ANE09912.1		https://doi.org/10.1021/acs.jafc.6b01020	Fu et al, 2016	https://www.ncbi.nlm.nih.gov/pubmed/27327494
Musa acuminata	MaNAC	Fruit ripening / Ethylene signaling	E2FJQ8_MUSAC	ADK37922.1		https://doi.org/10.1093/jxb/ers178	Shan et al, 2012	https://www.ncbi.nlm.nih.gov/pubmed/22888129
Solanum lycopersicum	SlNAC48/SNAC4	Fruit ripening / Senescence / Hormone signaling	K4CH25_SOLLC	AGT56012.1		https://doi.org/10.1007/s00438-016-1177-0	Kou et al, 2016	https://www.ncbi.nlm.nih.gov/pubmed/26852223
Prunus persica	PpNAC1	Fruit ripening /anthocyanin biosynthesis	M5WG30_PRUPE	ALK27820.1		https://doi.org/10.1111/tpj.12792	Zhou et al, 2015	https://www.ncbi.nlm.nih.gov/pubmed/25688923
Solanum lycopersecum	SlNAC-NOR	fruit ripening	Q56UP6_SOLLC	AAU43923.2		https://doi.org/10.1105/tpc.019158	Giovannoni 2004	https://www.ncbi.nlm.nih.gov/pubmed/15010516
Brassica napus	BnaNAC56	Stress response / ROS accumulation	A0A0C4MXF0_BRANA	AIS36128.1		https://doi.org/10.1111/ppl.12545	Chen et al, 2017	https://www.ncbi.nlm.nih.gov/pubmed/28097691
Hevea brasiliensis	HbNAC1	Stress response / laticifer differentiation and latex biosynthesis	A0A059SWK2_HEVBR	AHF27222.1		https://doi.org/10.1007/s00425-016-2589-0	Cao et al, 2017	https://www.ncbi.nlm.nih.gov/pubmed/27544199
Solanum lycopersicum	SlNAM1	Stress response / Osmotic	B8XS01_SOLLC	ACL14371.1		https://doi.org/10.1007/s11033-010-0177-0	Yang et al, 2011	https://www.ncbi.nlm.nih.gov/pubmed/20443064
Eriobotrya japonica	EjNAC3	Stress response/Lignification	A0A2D3HXD3_9ROSA	ATU79664.1		https://doi.org/10.1093/jxb/erx330	Ge et al, 2017	https://www.ncbi.nlm.nih.gov/pubmed/28992345
Solanum lycopersicum	SlNAC2	Stress response / Infection	K4BWV2_SOLLC	NM_001329523.1		https://doi.org/10.1094/MPMI-21-4-0383	Uppalapati et al, 2008	https://www.ncbi.nlm.nih.gov/pubmed/18321184
Solanum lycopersicum	SlNAC4	Stress response / Osmotic	K4D6Q0_SOLLC	AGH20611.1		https://doi.org/10.1007/s00299-014-1662-z	Zhu et al, 2014	https://www.ncbi.nlm.nih.gov/pubmed/25063324
Solanum lycopersicum	SlNAC3	Stress response / Osmotic	K7P5D7_SOLLC	AFD22355.1		https://doi.org/10.1007/s11033-011-0911-2	Han et al, 2012	https://www.ncbi.nlm.nih.gov/pubmed/21637957
Rosa hybrida	RhNAC2	Stress response / petal expansion	K9M275_ROSHC	AFQ21786.1		https://doi.org/10.1104/pp.112.207720	Dai et al, 2012	https://www.ncbi.nlm.nih.gov/pubmed/23093360
Arabidopsis thaliana	AtJUB1	Stress response / modulation H2O2 levels	NAC42_ARATH	AAD22369.1	AT2G43000	https://doi.org/10.1105/tpc.111.090894	Wu et al, 2012	https://www.ncbi.nlm.nih.gov/pubmed/22345491
Oryza sativa	OsNAC6	Stress response	NAC48_ORYSJ	BAA89800.1		https://doi.org/10.1111/j.1365-313X.2007.03168.x	Nakashima et al, 2007	https://www.ncbi.nlm.nih.gov/pubmed/17587305
Arabidopsis thaliana	ATAF2	Stress response / pathogenesis-related repressor	NAC81_ARATH	BAC43493.1	AT5G08790	https://doi.org/10.1111/j.1365-313X.2005.02488.x	Delessert et al, 2005	https://www.ncbi.nlm.nih.gov/pubmed/16115070
Arabidopsis thaliana	AtNAC91	Stress response / TCV resistance pathway	NAC91_ARATH	AAN72023.1	AT5G24590	Not available	Ooka et al, 2003	https://www.ncbi.nlm.nih.gov/pubmed/15029955
Arabidopsis thaliana	ATAF1	Stress response / drought tolerance	Q2HIR8_ARATH	ABD19694.1	AT1G01720	https://doi.org/10.1038/cr.2009.108	Wu et al, 2009	https://www.ncbi.nlm.nih.gov/pubmed/19752887
Capsicum annuum	CaNAC1	Stress response / Infection defense	Q3ZN85_CAPAN	AAW48094.1		https://doi.org/10.1007/s00425-005-0030-1	Oh et al, 2005	https://www.ncbi.nlm.nih.gov/pubmed/16078072
Glycine max	GmNAC4	Stress response / Osmotic /ABA JA	Q52QR2_SOYBN	AAX85981.1		https://doi.org/10.1016/j.gene.2009.05.012	Pinheiro et al, 2009	https://www.ncbi.nlm.nih.gov/pubmed/19497355
Glycine max	GmNAC3	Stress response / Osmotic/ ABA JA	Q52QR3_SOYBN	NM_001251305.1		https://doi.org/10.1016/j.gene.2009.05.012	Pinheiro et al, 2009	https://www.ncbi.nlm.nih.gov/pubmed/19497355
Glycine max	GmNAC2	Stress response / Osmotic	Q52QR4_SOYBN	NM_001249942.2		https://doi.org/10.1016/j.gene.2009.05.012	Pinheiro et al, 2009	https://www.ncbi.nlm.nih.gov/pubmed/19497355
Solanum lycopersicum	SlNAC1	Stress response / Infection/ripening	Q6RH27_SOLLC	NM_001247553.3		https://doi.org/10.1111/nph.12096	Selth et al, 2005	https://www.ncbi.nlm.nih.gov/pubmed/23278405
Oryza sativa	OsNAC1	Stress response	Q8H0I5_ORYSA	BAC53810.1		https://doi.org/10.1073/pnas.0604882103	Hu et al, 2006	https://www.ncbi.nlm.nih.gov/pubmed/16924117
Solanum tuberosum	StNAC	Stress response / infection wounding	Q948Z2_SOLTU	CAC42087.1		Not available	Collinge and Boller, 2001	https://www.ncbi.nlm.nih.gov/pubmed/11516145
Eriobotrya japonica	EjNAC1	Growth & development / lignification	A0A0H3VAL9_9ROSA	AJS13774.1		https://doi.org/10.1016/j.postharvbio.2015.02.002	Xu et al, 2015	Not available
Oryza sativa	ONAC020	Fruit development / Seed size	A0A1L3MZD9_ORYSI	APH07720.1		https://doi.org/10.3389/fpls.2016.01638	Mathew et al, 2016	https://www.ncbi.nlm.nih.gov/pubmed/27872632
Oryza sativa	ONAC023	Fruit development / Seed size	A0A1L3MZG8_ORYSI	APH07727.1		https://doi.org/10.3389/fpls.2016.01638	Mathew et al, 2016	https://www.ncbi.nlm.nih.gov/pubmed/27872632
Arabidopsis thaliana	AtXND1	Growth & development / Xylem development	A0A1P8BFW3_ARATH	NM_001345642.1	AT5G64530	https://doi.org/10.1111/nph.14704	Zhao et al, 2017	https://www.ncbi.nlm.nih.gov/pubmed/28742236
Oryza sativa	ONAC026	Fruit development / Seed size	A2WQE4_ORYSI	APH07726.1		https://doi.org/10.3389/fpls.2016.01638	Mathew et al, 2016	https://www.ncbi.nlm.nih.gov/pubmed/27872632
Arabidopsis thaliana	AtBRN1	Growth & development / cell maduration, cell wall	BRN1_ARATH	NM_103057.4	AT1G33280	https://doi.org/10.1105/tpc.109.072272	Bennett et al, 2010	https://www.ncbi.nlm.nih.gov/pubmed/20197506
Arabidopsis thaliana	AtBRN2	Growth & development / cell maduration, cell wall	BRN2_ARATH	NM_117103.3	AT4G10350	https://doi.org/10.1105/tpc.109.072272	Bennett et al, 2010	https://www.ncbi.nlm.nih.gov/pubmed/20197506
Arabidopsis thaliana	AtFEZ	Growth & development / cell division plane	FEZ_ARATH	NM_102451.2	AT1G26870	https://doi.org/10.1016/j.devcel.2008.09.019	Willemsem et al, 2008	https://www.ncbi.nlm.nih.gov/pubmed/19081078
Arabidopsis thaliana	AtNAC010	Development secondary cell wall	NAC10_ARATH	NM_102615.3	AT1G28470	https://doi.org/10.1105/tpc.108.061325	Zhong et al, 2008	https://www.ncbi.nlm.nih.gov/pubmed/18952777
Arabidopsis thaliana	AtNST3	Growth & development / secondary wall thickening	NAC12_ARATH	NM_103011.2	AT1G32770	https://doi.org/10.3389/fpls.2013.00325	Hussey et al, 2013	https://www.ncbi.nlm.nih.gov/pubmed/24009617
Arabidopsis thaliana	AtNAM	Growth & development / shoot apical meristems	NAC18_ARATH	NM_104166.3	AT1G52880	https://doi.org/10.1105/tpc.108.060160	Kunieda et al, 2008	https://www.ncbi.nlm.nih.gov/pubmed/18849494
Arabidopsis thaliana	AtCUC3	Growth & development / boundaries, meristems	NAC31_ARATH	NM_106292.3	AT1G76420	https://doi.org/10.1105/tpc.012203	Vroemen et al, 2003	https://www.ncbi.nlm.nih.gov/pubmed/12837947
Arabidopsis thaliana	AtNST1	Growth & development / secondary wall thickening	NAC43_ARATH	NM_130243.3	AT2G46770	https://doi.org/10.1105/tpc.105.036004	Mitsuda et al, 2005	https://www.ncbi.nlm.nih.gov/pubmed/16214898
Arabidopsis thaliana	AtCUC1	Growth & development / adventitious shoots	NAC54_ARATH	NM_112380.3	AT3G15170	Not available	Takada et al, 2001	https://www.ncbi.nlm.nih.gov/pubmed/11245578
Arabidopsis thaliana	AtNAC2	Growth & development	NAC56_ARATH	NM_112419.4	AT3G15510.	https://doi.org/10.1105/tpc.108.060160	Kunieda et al, 2008	https://www.ncbi.nlm.nih.gov/pubmed/18849494
Arabidopsis thaliana	AtNST2	Growth & development / secondary wall thickening	NAC66_ARATH	NM_116056.2	AT3G61910	https://doi.org/10.1105/tpc.105.036004	Mitsuda et al, 2005	https://www.ncbi.nlm.nih.gov/pubmed/16214898
Arabidopsis thaliana	AtSND2	Development secondary cell wall	NAC73_ARATH	NM_118992.3	AT4G28500.	https://doi.org/10.1105/tpc.108.061325	Zhong et al, 2008	https://www.ncbi.nlm.nih.gov/pubmed/18952777
Arabidopsis thaliana	AtNAC075	Development secondary cell wall	NAC75_ARATH	NM_119067.2	AT4G29230	https://doi.org/10.1093/pcp/pcu208	Sakamoto and Mitsuda, 2015	https://www.ncbi.nlm.nih.gov/pubmed/25535195
Arabidopsis thaliana	AtVNI1	Growth & development / Cell wall, xylem	NAC82_ARATH	NM_001085082.1	AT5G09330	https://doi.org/10.1101/gad.1331305	Kubo et al, 2005	https://www.ncbi.nlm.nih.gov/pubmed/16103214
Arabidopsis thaliana	AtVNI2	Growth & development / Cell wall, xylem	NAC83_ARATH	BAH56900.1	AT5G13180	https://doi.org/10.1105/tpc.108.064048	Yamaguchi et al, 2010	https://www.ncbi.nlm.nih.gov/pubmed/20388856
Arabidopsis thaliana	AtCUC2	Growth & development / meristems	NAC98_ARATH	NM_124774.3	AT5G53950	https://doi.org/10.1105/tpc.9.6.841	Aida et al, 1997	https://www.ncbi.nlm.nih.gov/pubmed/9212461
Petunia hybrida	PhNAM	Growth & Development / meristems	Q40880_PETHY	CAA63101.1		https://doi.org/10.1016/S0092-8674(00)81093-4	Souer et al, 1996	https://www.ncbi.nlm.nih.gov/pubmed/8612269
Oryza sativa	OsNAC2	Growth & Development	Q8H0I4_ORYSA	BAC53811.1		https://doi.org/10.1111/tpj.12819	Chen et al, 2015	https://www.ncbi.nlm.nih.gov/pubmed/25754802
Arabidopsis thaliana	AtSMB	Growth & development / cell maduration, cell wall	SMB_ARATH	NM_001334893.1	AT1G79580	https://doi.org/10.1105/tpc.109.072272	Bennett et al, 2010	https://www.ncbi.nlm.nih.gov/pubmed/20197506
Rosa hybrida	RhNAC100	Growth & development / cell expansion	U5I025_ROSHC	AFS95065.1		http://dx.doi.org/10.1104/pp.113.223388	Pei et al, 2013	https://www.ncbi.nlm.nih.gov/pubmed/23933991
Gossypium hirsutum	GhNAC25	Growth & development/secondary cell wall biosynthesis	W6J8W6_GOSHI	AHJ79166.1		https://doi.org/10.1007/s11240-014-0430-7	Shah et al, 2014	Not available
Arabidopsis thaliana	AtNAP	Senescence	A0A178W8K0_ARATH	NM_105616.4	AT1G69490	https://doi.org/10.1111/j.1365-313X.2006.02723.x	Guo and Gan, 2006	https://www.ncbi.nlm.nih.gov/pubmed/16640597
Litchi chinensis	LcNAC13	Senescence /Fruit development	A0A1S5VZG0_LITCN	AQP31369.1		https://doi.org/10.1093/pcp/pcx054	Jiang et al, 2017	https://www.ncbi.nlm.nih.gov/pubmed/28419348
Citrus sinensis	CitNAC	Senescence /Fruit development	A2IB55_CITSI	ABM67699.1		https://doi.org/10.1007/s11105-008-0082-z	Liu et al, 2009	Not available
Arabidopsis thaliana	AtANAC046	Senescence / Chlorophyll degradation	D7L212_ARALL	EFH60684.1		https://doi.org/10.1038/srep23609	Oda-Yamamizo et al, 2016	https://www.ncbi.nlm.nih.gov/pubmed/27021284
Solanum lycopersecum	SlNAC2	Senescence /Fruit development	K4BBX4_SOLLC	ALX18625.1		https:/doi. 10.1104/pp.17.00452	Lira et al 2017	https://www.ncbi.nlm.nih.gov/pubmed/28710129
Arabidopsis thaliana	AtNAC29	Senescence	NAC29_ARATH	NM_105616.4	AT1G69490	https://doi.org/10.1111/j.1365-313X.2006.02723.x	Guo and Gan, 2006	https://www.ncbi.nlm.nih.gov/pubmed/16640597
Arabidopsis thaliana	AtORS1	Senescence / salt stress/H2O2 signaling	NAC59_ARATH	NM_113825.4	AT3G29035	https://doi.org/10.1093/mp/ssq080	Balazadeh et al, 2011	https://www.ncbi.nlm.nih.gov/pubmed/21303842
Arabidopsis thaliana	AtORE1	Senescence / Chlorophyll degradation	NAC92_ARATH	NM_123323.3	AT5G39610	https://doi.org/10.1371/journal.pgen.1005399	Qiu et al, 2015	https://www.ncbi.nlm.nih.gov/pubmed/26218222
Glycine max	GmNAC5	Senescence / death	Q52QR1_SOYBN	NM_001249957.1		https://doi.org/10.1016/j.gene.2009.05.012	Pinheiro et al, 2009	https://www.ncbi.nlm.nih.gov/pubmed/19497355
Glycine max	GmNAC1	Senescence / death	Q52QR5_SOYBN	NM_001249926.1		https://doi.org/10.1016/j.gene.2009.05.012	Pinheiro et al, 2009	https://www.ncbi.nlm.nih.gov/pubmed/19497355
Phaseolus vulgaris	PvNAP	Senescence Abscission	Q93XA6_PHAVU	XM_007158582.1		https://doi.org/10.1104/pp.007971	Tucket et al, 2002	https://www.ncbi.nlm.nih.gov/pubmed/12428013
S3 Table. NAC proteins with known functions with indication of the plant species, gene names, the Uniprot , Genbank and Arabidopsis TAIR accessions, and the list of publications.
