# Supplementary material for: Genome-wide analysis of the NAC transcription factor family and their expression during the development and ripening of the Fragaria × ananassa fruits
Source: PLoS One. 2018 May 3;13(5):e0196953. doi: 10.1371/journal.pone.0196953 (PMC5933797; doi:10.1371/journal.pone.0196953)
Supplement: S7 Table — (XLSX) [file pone.0196953.s007.xlsx]

## Sheet: Hoja1
S7 Table . Physicochemical features and denomination of the Fragaria NAC family.
Query	NAC Name	Chromosome	Fruit related	Start_CDS	End_CDS	Codon STOP	#Exons in CDS	#Exons in total	Coding Strand	Query Length	Match	Description	Organism	Exp	Score	Molecular weight	#Residues	Isoelectric Point
FvH4_1g06530.1	FvNAC001	chr1		3445704	3442354	TAG	6	7	minus	2802	AT4G29230.1	NAC domain containing protein 75	Arabidopsis thaliana	6.18598e-134	1066	56331.43	499	7.1249
FvH4_1g09330.1	FvNAC002	chr1		5001267	5003062	TAA	2	2	plus	1263	AT5G18270.2	Arabidopsis NAC domain containing protein 87	Arabidopsis thaliana	1.28333e-08	135	47257.89	420	4.8147
FvH4_1g12050.1	FvNAC003	chr1		6584243	6582769	TGA	3	4	minus	1453	AT2G18060.1	vascular related NAC-domain protein 1	Arabidopsis thaliana	2.66626e-95	758	37890.13	332	4.9641
FvH4_1g25150.1	FvNAC004	chr1		16950835	16952457	TAA	3	3	plus	1712	AT1G01720.1	NAC (No Apical Meristem) domain transcriptional regulator superfamily protein	Arabidopsis thaliana	1.62003e-104	820	37016.49	321	6.3419
FvH4_1g27330.1	FvNAC005	chr1		19021648	19019123	TAA	6	6	minus	2454	AT1G65910.1	NAC domain containing protein 28	Arabidopsis thaliana	4.97571e-155	1212	78472.88	688	5.6475
FvH4_1g27900.1	FvNAC006	chr1	YES	19526120	19527893	TGA	3	3	plus	1779	AT5G18270.2	Arabidopsis NAC domain containing protein 87	Arabidopsis thaliana	4.74497e-94	756	50453.12	451	6.4013
FvH4_2g00240.1	FvNAC007	chr2		361560	363818	TAG	6	6	plus	1770	AT4G10350.1	NAC domain containing protein 70	Arabidopsis thaliana	2.55781e-126	973	51720.30	454	7.6066
FvH4_2g12690.1	FvNAC008	chr2		11165760	11163368	TGA	5	5	minus	2485	AT1G34190.1	NAC domain containing protein 17	Arabidopsis thaliana	3.85582e-127	1018	67298.60	597	4.5757
FvH4_2g13320.1	FvNAC009	chr2		11631148	11628909	TAA	4	5	minus	1851	AT5G09330.4	NAC domain containing protein 82	Arabidopsis thaliana	4.20512e-91	751	44510.95	396	4.6511
FvH4_2g13330.1	FvNAC010	chr2		11632824	11634681	TGA	4	5	plus	2071	AT5G64060.1	NAC domain containing protein 103	Arabidopsis thaliana	6.36934e-85	703	45315.55	401	4.7445
FvH4_2g16180.1	FvNAC011	chr2		14147438	14148865	TGA	3	3	plus	1674	AT2G17040.1	NAC domain containing protein 36	Arabidopsis thaliana	4.32976e-99	782	35674.87	309	6.9775
FvH4_2g18690.1	FvNAC012	chr2		15980240	15981547	TGA	1	1	minus	1308	AT2G17040.1	NAC domain containing protein 36	Arabidopsis thaliana	1.7132e-19	217	49723.84	435	4.6493
FvH4_2g18880.1	FvNAC013	chr2		16094041	16094673	TAG	1	1	plus	633	AT1G77450.1	NAC domain containing protein 32	Arabidopsis thaliana	5.10076e-12	152	24407.37	210	6.2705
FvH4_2g21280.1	FvNAC014	chr2		17695924	17699065	TGA	3	3	plus	1383	AT4G28530.1	NAC domain containing protein 74	Arabidopsis thaliana	3.25155e-87	701	32708.82	285	6.1777
FvH4_2g27430.1	FvNAC015	chr2		21788313	21787491	TGA	3	3	minus	1532	AT1G01720.1	NAC (No Apical Meristem) domain transcriptional regulator superfamily protein	Arabidopsis thaliana	8.14669e-138	1037	32803.32	289	8.0131
FvH4_2g34080.1	FvNAC016	chr2		25409464	25411598	TAA	3	4	plus	1629	AT4G27410.2	NAC (No Apical Meristem) domain transcriptional regulator superfamily protein	Arabidopsis thaliana	3.78821e-16	194	31650.40	282	6.4916
FvH4_2g36350.1	FvNAC017	chr2		26619758	26621663	TAG	3	4	plus	1520	AT2G24430.2	NAC domain containing protein 38	Arabidopsis thaliana	9.53711e-110	852	39095.81	352	9.0675
FvH4_2g40240.1	FvNAC018	chr2		28705278	28706860	TAG	5	6	plus	1844	AT5G46590.1	NAC domain containing protein 96	Arabidopsis thaliana	1.78295e-14	182	40740.96	366	6.7967
FvH4_3g03540.1	FvNAC019	chr3		1958726	1958253	TAA	2	2	minus	822	AT5G53950.1	NAC (No Apical Meristem) domain transcriptional regulator superfamily protein	Arabidopsis thaliana	5.30854e-48	421	30620.05	273	6.0826
FvH4_3g03580.1	FvNAC020	chr3		1994734	1993877	TGA	3	3	minus	864	AT5G53950.1	NAC (No Apical Meristem) domain transcriptional regulator superfamily protein	Arabidopsis thaliana	3.25496e-55	471	32340.06	287	6.2955
FvH4_3g04630.1	FvNAC021	chr3	YES	2657129	2656600	TAA	3	3	minus	1956	AT1G61110.1	NAC domain containing protein 25	Arabidopsis thaliana	8.57053e-110	866	39770.29	360	7.4171
FvH4_3g08490.1	FvNAC022	chr3	YES	4963612	4962603	TAA	3	3	minus	1652	AT4G28500.1	NAC domain containing protein 73	Arabidopsis thaliana	1.44988e-113	881	37330.70	332	7.4495
FvH4_3g11860.1	FvNAC023	chr3		7004212	7003309	TAG	3	3	minus	1467	AT2G43000.1	NAC domain containing protein 42	Arabidopsis thaliana	1.8038e-79	644	35722.36	310	8.3453
FvH4_3g13550.1	FvNAC024	chr3		8121625	8122984	TAG	3	4	plus	1699	AT1G79580.3	NAC (No Apical Meristem) domain transcriptional regulator superfamily protein	Arabidopsis thaliana	3.58192e-96	772	41458.35	363	7.4397
FvH4_3g13980.1	FvNAC025	chr3		8405370	8408557	TAG	4	4	plus	1408	AT1G54330.1	NAC domain containing protein 20	Arabidopsis thaliana	2.18263e-105	819	39479.08	347	4.9305
FvH4_3g15610.1	FvNAC026	chr3		9796290	9798109	TAA	3	3	plus	1425	AT3G12910.1	NAC (No Apical Meristem) domain transcriptional regulator superfamily protein	Arabidopsis thaliana	7.96696e-84	675	38298.62	330	7.7432
FvH4_3g16040.1	FvNAC027	chr3		10104008	10105552	TGA	2	2	plus	1029	AT1G56010.1	NAC domain containing protein 1	Arabidopsis thaliana	7.74552e-77	612	32247.00	289	8.2286
FvH4_3g16910.1	FvNAC028	chr3		10664262	10664774	TGA	1	1	plus	513	AT2G46770.1	NAC (No Apical Meristem) domain transcriptional regulator superfamily protein	Arabidopsis thaliana	2.21385e-11	148	19983.09	170	9.7042
FvH4_3g18170.1	FvNAC029	chr3		11611872	11611684	TGA	2	2	minus	1415	AT1G77450.1	NAC domain containing protein 32	Arabidopsis thaliana	3.84988e-20	223	32549.02	281	4.5074
FvH4_3g18460.1	FvNAC030	chr3		11795368	11796480	TAG	1	1	plus	1113	AT3G10480.1	NAC domain containing protein 50	Arabidopsis thaliana	5.3868e-17	202	43273.04	370	4.6049
FvH4_3g18930.1	FvNAC031	chr3		12162835	12164016	TAA	1	1	plus	1182	AT1G65910.1	NAC domain containing protein 28	Arabidopsis thaliana	4.31655e-14	181	45073.86	393	4.1572
FvH4_3g18940.1	FvNAC032	chr3		12182808	12181564	TAG	1	1	minus	1245	AT1G65910.1	NAC domain containing protein 28	Arabidopsis thaliana	1.03795e-10	153	47015.23	414	4.0359
FvH4_3g19410.1	FvNAC033	chr3		12585191	12586794	TAA	3	3	plus	1513	AT5G53950.1	NAC (No Apical Meristem) domain transcriptional regulator superfamily protein	Arabidopsis thaliana	9.5614e-97	771	39818.50	352	7.4077
FvH4_3g20690.1	FvNAC034	chr3		13746386	13747646	TGA	3	3	plus	1682	AT4G27410.2	NAC (No Apical Meristem) domain transcriptional regulator superfamily protein	Arabidopsis thaliana	1.3567e-119	921	39700.89	354	8.1968
FvH4_3g20700.1	FvNAC035	chr3	YES	13762211	13763552	TAG	3	3	plus	1530	AT3G15510.1	NAC domain containing protein 2	Arabidopsis thaliana	1.75505e-99	788	38303.86	344	7.984
FvH4_3g25200.1	FvNAC036	chr3		18172145	18171084	TGA	1	1	minus	1062	AT5G62380.1	NAC-domain protein 101	Arabidopsis thaliana	1.87374e-15	187	40296.38	353	4.936
FvH4_3g25470.1	FvNAC037	chr3		18374149	18375145	TAA	3	3	plus	1027	AT5G22380.1	NAC domain containing protein 90	Arabidopsis thaliana	8.47476e-84	657	29873.99	265	6.8707
FvH4_3g25560.1	FvNAC038	chr3		18461755	18456553	TAA	2	2	minus	1470	AT1G71930.1	vascular related NAC-domain protein 7	Arabidopsis thaliana	3.59495e-17	203	56315.70	489	4.1365
FvH4_3g28570.1	FvNAC039	chr3		21587300	21589608	TGA	3	3	plus	1788	AT1G69490.1	NAC-like, activated by AP3/PI	Arabidopsis thaliana	2.53845e-60	520	58661.98	517	6.3553
FvH4_3g32720.1	FvNAC040	chr3		28038816	28040690	TGA	3	3	plus	1568	AT1G01720.1	NAC (No Apical Meristem) domain transcriptional regulator superfamily protein	Arabidopsis thaliana	2.43367e-70	586	39325.38	346	8.3935
FvH4_4g12410.1	FvNAC041	chr4		16105176	16104484	TGA	1	1	minus	693	AT1G52890.1	NAC domain containing protein 19	Arabidopsis thaliana	9.80925e-19	204	26588.70	230	5.2762
FvH4_4g23130.1	FvNAC042	chr4	YES	25717132	25716674	TGA	3	3	minus	1667	AT5G13180.1	NAC domain containing protein 83	Arabidopsis thaliana	1.88711e-94	748	28634.44	251	9.6185
FvH4_4g28090.1	FvNAC043	chr4		28839437	28836173	TGA	6	6	minus	1927	AT1G25580.1	NAC (No Apical Meristem) domain transcriptional regulator superfamily protein	Arabidopsis thaliana	7.65554e-158	1198	52870.80	473	4.8835
FvH4_4g30290.1	FvNAC044	chr4		30002418	30003344	TGA	3	5	plus	1305	AT2G33480.1	NAC domain containing protein 41	Arabidopsis thaliana	2.6508e-24	253	26016.65	227	6.642
FvH4_4g31070.1	FvNAC045	chr4		30387419	30388494	TAA	3	3	plus	1177	AT1G69490.1	NAC-like, activated by AP3/PI	Arabidopsis thaliana	4.35094e-112	853	33067.15	288	8.3662
FvH4_4g31420.1	FvNAC046	chr4		30565598	30564860	TAG	3	3	minus	1773	AT1G26870.1	NAC (No Apical Meristem) domain transcriptional regulator superfamily protein	Arabidopsis thaliana	3.34651e-96	778	51178.91	459	6.9272
FvH4_5g00350.1	FvNAC047	chr5		244838	248387	TGA	5	5	minus	1266	AT1G12260.1	NAC 007	Arabidopsis thaliana	1.46935e-140	1057	48981.93	421	8.1724
FvH4_5g05980.1	FvNAC048	chr5		3519701	3519192	TGA	1	1	minus	510	AT2G46770.1	NAC (No Apical Meristem) domain transcriptional regulator superfamily protein	Arabidopsis thaliana	9.12491e-16	180	20070.95	169	9.7066
FvH4_5g09000.1	FvNAC049	chr5		5207516	5208424	TAA	3	3	plus	1067	AT5G13180.1	NAC domain containing protein 83	Arabidopsis thaliana	3.66239e-76	609	26301.55	233	8.6527
FvH4_5g10350.1	FvNAC050	chr5		5903465	5906605	TAG	7	7	plus	2740	AT4G35580.2	NAC transcription factor-like 9	Arabidopsis thaliana	8.13576e-120	972	79778.19	713	4.7936
FvH4_5g10690.1	FvNAC051	chr5		6072040	6073447	TAA	3	3	plus	1733	AT2G46770.1	NAC (No Apical Meristem) domain transcriptional regulator superfamily protein	Arabidopsis thaliana	4.27903e-96	771	46318.40	402	6.4582
FvH4_5g12090.1	FvNAC052	chr5		6824840	6823710	TGA	3	3	minus	1756	AT3G18400.1	NAC domain containing protein 58	Arabidopsis thaliana	1.47409e-95	764	42123.19	376	7.1731
FvH4_5g14080.1	FvNAC053	chr5		7971626	7970788	TGA	2	2	minus	1132	AT5G62380.1	NAC-domain protein 101	Arabidopsis thaliana	1.71411e-16	196	20921.72	180	8.1384
FvH4_5g14170.1	FvNAC054	chr5		8004984	8004191	TGA	2	2	minus	1131	AT5G63790.1	NAC domain containing protein 102	Arabidopsis thaliana	1.0394e-16	196	21034.88	180	8.6495
FvH4_5g14670.1	FvNAC055	chr5		8329676	8329186	TGA	3	3	minus	1863	AT5G61430.1	NAC domain containing protein 100	Arabidopsis thaliana	2.87436e-130	1001	40436.35	356	8.6861
FvH4_5g18130.1	FvNAC056	chr5		10422852	10421407	TAA	3	3	minus	1277	AT3G17730.1	NAC domain containing protein 57	Arabidopsis thaliana	3.83949e-115	874	30612.09	270	4.8691
FvH4_5g21670.1	FvNAC057	chr5		13090399	13092324	TGA	5	5	plus	2107	AT4G17980.1	NAC domain containing protein 71	Arabidopsis thaliana	5.11892e-100	797	41578.22	369	4.8536
FvH4_5g25360.1	FvNAC058	chr5		16889907	16888639	TAG	1	1	minus	1269	AT2G24430.2	NAC domain containing protein 38	Arabidopsis thaliana	2.20952e-13	172	47767.10	422	4.2303
FvH4_5g25510.1	FvNAC059	chr5		16993498	16995996	TAA	2	2	plus	936	AT2G24430.2	NAC domain containing protein 38	Arabidopsis thaliana	3.16934e-15	183	28086.62	240	6.1588
FvH4_5g25960.1	FvNAC060	chr5		17467820	17468339	TAA	3	3	minus	1862	AT1G76420.1	NAC (No Apical Meristem) domain transcriptional regulator superfamily protein	Arabidopsis thaliana	8.80847e-92	743	45413.69	410	7.1194
FvH4_5g27330.1	FvNAC061	chr5		18577228	18576424	TAA	3	3	minus	1860	AT2G02450.1	NAC domain containing protein 35	Arabidopsis thaliana	1.90632e-102	819	53116.66	469	7.2522
FvH4_5g27620.1	FvNAC062	chr5		18830171	18831241	TAG	1	1	plus	1071	AT1G54330.1	NAC domain containing protein 20	Arabidopsis thaliana	7.23509e-13	166	40550.02	356	4.2169
FvH4_5g27760.1	FvNAC063	chr5		18975369	18974299	TAG	1	1	minus	1071	AT1G54330.1	NAC domain containing protein 20	Arabidopsis thaliana	8.02811e-13	166	40550.06	356	4.248
FvH4_5g29430.1	FvNAC064	chr5		20397027	20399537	TGA	3	3	plus	1674	AT1G69490.1	NAC-like, activated by AP3/PI	Arabidopsis thaliana	1.04252e-60	520	56779.94	495	6.4303
FvH4_5g29460.1	FvNAC065	chr5		20428190	20427315	TAG	1	1	minus	876	AT2G24430.2	NAC domain containing protein 38	Arabidopsis thaliana	7.76036e-13	164	33283.22	291	4.6272
FvH4_5g30540.1	FvNAC066	chr5		21403630	21404803	TAG	2	2	plus	1119	AT1G01720.1	NAC (No Apical Meristem) domain transcriptional regulator superfamily protein	Arabidopsis thaliana	3.29087e-11	153	41606.59	372	4.5108
FvH4_5g30580.1	FvNAC067	chr5		21472802	21472210	TGA	3	3	minus	597	AT5G64530.1	xylem NAC domain 1	Arabidopsis thaliana	3.63915e-79	607	22793.37	198	4.7208
FvH4_5g30600.1	FvNAC068	chr5		21486669	21486077	TGA	3	3	minus	597	AT5G64530.1	xylem NAC domain 1	Arabidopsis thaliana	3.63915e-79	607	22793.37	198	4.7208
FvH4_5g31040.1	FvNAC069	chr5		21970454	21969207	TGA	1	1	minus	1248	AT5G62380.1	NAC-domain protein 101	Arabidopsis thaliana	2.18656e-14	181	47168.72	415	4.2784
FvH4_5g34450.1	FvNAC070	chr5		25112128	25112736	TGA	1	1	plus	609	AT5G62380.1	NAC-domain protein 101	Arabidopsis thaliana	1.9625e-09	134	23186.64	202	4.8283
FvH4_5g34910.1	FvNAC071	chr5		25550329	25545306	TAG	2	2	minus	1197	AT5G62380.1	NAC-domain protein 101	Arabidopsis thaliana	1.92246e-13	173	45060.79	398	4.5887
FvH4_5g35290.1	FvNAC072	chr5		25852054	25853397	TAG	1	1	plus	1344	AT5G62380.1	NAC-domain protein 101	Arabidopsis thaliana	4.1482e-14	179	50400.14	447	4.2426
FvH4_6g05730.1	FvNAC073	chr6		3266680	3267747	TAA	1	1	plus	1068	AT5G62380.1	NAC-domain protein 101	Arabidopsis thaliana	4.35151e-13	169	41217.58	355	4.8123
FvH4_6g05740.1	FvNAC074	chr6		3269765	3270607	TAA	1	1	plus	843	AT5G62380.1	NAC-domain protein 101	Arabidopsis thaliana	5.81296e-16	188	32459.03	280	6.5074
FvH4_6g06070.1	FvNAC075	chr6		3461733	3463261	TGA	3	3	plus	1322	AT5G53950.1	NAC (No Apical Meristem) domain transcriptional regulator superfamily protein	Arabidopsis thaliana	1.26441e-84	684	37075.96	325	8.8789
FvH4_6g07970.1	FvNAC076	chr6		4761464	4762339	TGA	1	1	plus	876	AT1G34190.1	NAC domain containing protein 17	Arabidopsis thaliana	6.3754e-78	638	34237.55	291	5.1564
FvH4_6g15670.1	FvNAC077	chr6		9774829	9774299	TGA	2	2	minus	1095	AT1G61110.1	NAC domain containing protein 25	Arabidopsis thaliana	1.34694e-74	605	41626.24	364	8.6027
FvH4_6g17240.1	FvNAC078	chr6		11199144	11197874	TGA	3	3	minus	1850	AT1G69490.1	NAC-like, activated by AP3/PI	Arabidopsis thaliana	2.02e-38	362	54635.13	477	6.01
FvH4_6g19430.1	FvNAC079	chr6		12970810	12972360	TAA	3	3	plus	1247	AT5G22380.1	NAC domain containing protein 90	Arabidopsis thaliana	6.94982e-59	496	32899.52	294	6.4986
FvH4_6g23460.1	FvNAC080	chr6		17520757	17522029	TGA	3	3	plus	819	AT3G04070.1	NAC domain containing protein 47	Arabidopsis thaliana	2.65376e-39	359	32062.74	272	7.4437
FvH4_6g23470.1	FvNAC081	chr6		17553725	17555039	TGA	3	3	plus	1407	AT3G04070.1	NAC domain containing protein 47	Arabidopsis thaliana	4.32818e-25	263	24596.51	211	8.3056
FvH4_6g26330.1	FvNAC082	chr6		20137202	20135952	TAG	1	1	minus	1251	AT1G33280.1	NAC domain containing protein 15	Arabidopsis thaliana	3.46595e-13	170	48614.06	416	9.6004
FvH4_6g26730.1	FvNAC083	chr6		20426553	20427674	TAA	3	3	plus	1560	AT4G28500.1	NAC domain containing protein 73	Arabidopsis thaliana	2.8776e-111	863	32863.88	293	9.2583
FvH4_6g33050.1	FvNAC084	chr6		26108572	26106125	TAG	4	6	minus	1875	AT2G18060.1	vascular related NAC-domain protein 1	Arabidopsis thaliana	7.83469e-27	282	45013.97	399	7.5009
FvH4_6g38750.1	FvNAC085	chr6		30653393	30651294	TAG	3	3	minus	1329	AT2G43000.1	NAC domain containing protein 42	Arabidopsis thaliana	1.10228e-77	628	38977.52	341	6.2414
FvH4_6g39190.1	FvNAC086	chr6		30992350	30993576	TAG	2	2	plus	1476	AT4G27410.2	NAC (No Apical Meristem) domain transcriptional regulator superfamily protein	Arabidopsis thaliana	1.26169e-14	182	40423.30	353	4.7046
FvH4_6g39200.1	FvNAC087	chr6		31001965	31003314	TAG	1	1	plus	1350	AT4G27410.2	NAC (No Apical Meristem) domain transcriptional regulator superfamily protein	Arabidopsis thaliana	5.02182e-15	184	50753.40	449	4.2439
FvH4_6g39580.1	FvNAC088	chr6		31271954	31270668	TAG	1	1	minus	1287	AT2G24430.2	NAC domain containing protein 38	Arabidopsis thaliana	2.41112e-11	156	48983.82	428	3.9051
FvH4_6g39600.1	FvNAC089	chr6		31278855	31277503	TAG	1	1	minus	1353	AT2G46770.1	NAC (No Apical Meristem) domain transcriptional regulator superfamily protein	Arabidopsis thaliana	1.31135e-15	191	50943.73	450	4.2806
FvH4_6g46670.1	FvNAC090	chr6		35528528	35527257	TAG	3	3	minus	648	AT1G69490.1	NAC-like, activated by AP3/PI	Arabidopsis thaliana	1.82544e-20	216	23084.76	201	4.849
FvH4_6g47070.1	FvNAC091	chr6		35770702	35772351	TAG	3	3	plus	1218	AT1G69490.1	NAC-like, activated by AP3/PI	Arabidopsis thaliana	2.64835e-20	222	21945.74	193	5.664
FvH4_6g48120.1	FvNAC092	chr6	YES	36302286	36301800	TGA	3	3	minus	1576	AT5G61430.1	NAC domain containing protein 100	Arabidopsis thaliana	8.35757e-109	850	38428.10	337	7.0741
FvH4_6g48740.1	FvNAC093	chr6		36655254	36656583	TGA	3	3	plus	1460	AT1G26870.1	NAC (No Apical Meristem) domain transcriptional regulator superfamily protein	Arabidopsis thaliana	9.14085e-95	760	40588.38	361	7.6346
FvH4_6g51660.1	FvNAC094	chr6		38264837	38268759	TGA	7	7	plus	1538	AT3G01600.1	NAC domain containing protein 44	Arabidopsis thaliana	1.87468e-82	674	55728.07	495	5.8022
FvH4_6g54000.1	FvNAC095	chr6		39493201	39494051	TGA	2	2	plus	1331	AT2G33480.2	NAC domain containing protein 41	Arabidopsis thaliana	3.99272e-24	252	25553.11	225	10.346
FvH4_7g06500.1	FvNAC096	chr7		6522438	6529520	TGA	5	10	plus	4654	AT3G10500.1	NAC domain containing protein 53	Arabidopsis thaliana	1.63127e-123	1029	78027.77	715	6.5041
FvH4_7g06570.1	FvNAC097	chr7		6578035	6577049	TGA	1	1	minus	987	AT5G62380.1	NAC-domain protein 101	Arabidopsis thaliana	7.54532e-18	204	37279.54	328	4.4598
FvH4_7g11470.1	FvNAC098	chr7		10613052	10611987	TAG	2	2	minus	996	AT5G17260.1	NAC domain containing protein 86	Arabidopsis thaliana	1.97347e-14	180	37399.67	331	6.873
FvH4_7g12150.1	FvNAC099	chr7		11056770	11058566	TAA	3	3	plus	1707	AT4G27410.2	NAC (No Apical Meristem) domain transcriptional regulator superfamily protein	Arabidopsis thaliana	2.41624e-08	133	64509.88	568	4.338
FvH4_7g17540.1	FvNAC100	chr7		14864003	14863449	TAA	3	3	minus	1654	AT2G46770.1	NAC (No Apical Meristem) domain transcriptional regulator superfamily protein	Arabidopsis thaliana	5.04872e-107	843	47544.66	419	6.6175
FvH4_7g17550.1	FvNAC101	chr7		14882064	14881604	TGA	3	3	minus	1168	AT2G46770.1	NAC (No Apical Meristem) domain transcriptional regulator superfamily protein	Arabidopsis thaliana	1.10791e-107	832	37898.22	329	6.2675
FvH4_7g17950.1	FvNAC102	chr7		15111001	15109531	TAA	4	6	minus	3114	AT1G65910.1	NAC domain containing protein 28	Arabidopsis thaliana	9.90952e-28	300	55818.32	498	4.4347
FvH4_7g18000.1	FvNAC103	chr7		15132775	15132583	TAA	3	5	minus	1229	AT1G65910.1	NAC domain containing protein 28	Arabidopsis thaliana	2.17426e-26	278	31096.95	276	6.585
FvH4_7g18010.1	FvNAC104	chr7		15142755	15141106	TAA	6	6	minus	1439	AT5G46590.1	NAC domain containing protein 96	Arabidopsis thaliana	6.76812e-38	357	52547.39	458	5.0086
FvH4_7g18020.1	FvNAC105	chr7		15149806	15148484	TAA	4	6	minus	2794	AT4G35580.1	NAC transcription factor-like 9	Arabidopsis thaliana	8.28011e-24	265	55074.49	487	4.4751
FvH4_7g18040.1	FvNAC106	chr7		15166597	15165283	TAA	4	5	minus	2834	AT5G62380.1	NAC-domain protein 101	Arabidopsis thaliana	4.2656e-30	311	54727.18	484	4.5047
FvH4_7g18070.1	FvNAC107	chr7		15198092	15195817	TAG	7	7	minus	1893	AT1G33060.1	NAC 014	Arabidopsis thaliana	3.06876e-44	424	62591.22	554	6.6956
FvH4_7g18200.1	FvNAC108	chr7		15266398	15269218	TGA	8	8	plus	1880	AT5G46590.1	NAC domain containing protein 96	Arabidopsis thaliana	8.38737e-37	352	68105.57	608	6.7081
FvH4_7g18210.1	FvNAC109	chr7		15269967	15271771	TGA	4	5	plus	2813	AT1G65910.1	NAC domain containing protein 28	Arabidopsis thaliana	1.84482e-22	256	51536.19	464	4.7809
FvH4_7g18250.1	FvNAC110	chr7		15281514	15283794	TAG	6	6	plus	2020	AT5G46590.1	NAC domain containing protein 96	Arabidopsis thaliana	7.0799e-38	361	57254.88	513	7.0119
FvH4_7g18260.1	FvNAC111	chr7		15284962	15286682	TAG	4	6	plus	2999	AT1G65910.1	NAC domain containing protein 28	Arabidopsis thaliana	3.47329e-26	288	49133.17	437	4.7072
FvH4_7g27750.1	FvNAC112	chr7		20690936	20690327	TGA	3	5	minus	2154	AT1G12260.1	NAC 007	Arabidopsis thaliana	2.88381e-106	854	36220.39	313	6.5539
Base Length of Ligation Groups and contigs in current v4.0.a1
Fvb1	24253023
Fvb2	29351230
Fvb3	38324302
Fvb4	33907851
Fvb5	29430145
Fvb6	39795230
Fvb7	24229589
contig_1	189641
contig_10	36047
contig_11	17781
contig_12	34985
contig_13	7797
contig_14	7279
contig_15	32896
contig_16	46644
contig_17	84250
contig_18	2270
contig_19	30301
contig_2	62991
contig_20	15787
contig_21	68915
contig_22	59418
contig_3	55196
contig_4	35372
contig_5	57535
contig_6	94701
contig_7	44566
contig_8	27009
contig_9	54563
