# Supplementary material for: Genome-wide analysis of the NAC transcription factor family and their expression during the development and ripening of the Fragaria × ananassa fruits
Source: PLoS One. 2018 May 3;13(5):e0196953. doi: 10.1371/journal.pone.0196953 (PMC5933797; doi:10.1371/journal.pone.0196953)
Supplement: S9 Table — (XLSX) [file pone.0196953.s009.xlsx]

## Sheet: Hoja 1
S9 Table. Putative membrane-bound domains present in strawberry NACs.
Gene name	Length (aa)	Transmembrane sequences	Exp number of AAs in TMHs	Exp number, first 60 Aas	Total prob of N-in
FvNAC008	597	567-589	21.9137	0.00091	0.02059
FvNAC050	713	689-711	22.8548	0	0.00113
FvNAC107	554	529-551	21.1638	0.00016	0.01395
