# Supplementary material for: Genome-wide analysis of the NAC transcription factor family and their expression during the development and ripening of the Fragaria × ananassa fruits
Source: PLoS One. 2018 May 3;13(5):e0196953. doi: 10.1371/journal.pone.0196953 (PMC5933797; doi:10.1371/journal.pone.0196953)
Supplement: S12 Table — (XLSX) [file pone.0196953.s012.xlsx]

## Sheet: Hoja1
FvNAC006	identity (%)	homology (%)
D7L212_ARALL	43	52
NAC59_ARATH	34	44
NAC92_ARATH	33	41
FvNAC021
K7P5D7_SOLLC	55	65
K4CH25_SOLLC	55	65
Q56UP6_SOLLC	50	62
FvNAC022
A0A059SWK2_HEVBR	64	73
NAC73_ARATH	54	62
NAC10_ARATH	52	61
FvNAC035
M5WG30_PRUPE	65	71
A0A0C4MXF0_BRANA	57	65
NAC56_ARATH	57	65
FvNAC042
NAC83_ARATH	60	72
NAC18_ARATH	34	44
NAC56_ARATH	33	43
FvNAC092
U5I025_ROSHC	93	95
A0A2D3HXD3_9ROSA	72	79
K4BBX4_SOLLC	62	69
S12 Table. Identity data for the six strawberry NAC proteins sequences compared to those of the closest related homologs in the cladogram by using Needleman-Wunsch alignment (https://blast.ncbi.nlm.nih.gov/Blast.cgi).
